# Supplementary material for: Haploinsufficiency Interactions between RALBP1 and p53 in ERBB2 and PyVT Models of Mouse Mammary Carcinogenesis
Source: Cancers (Basel). 2021 Jul 2;13(13):3329. doi: 10.3390/cancers13133329 (PMC8268413; doi:10.3390/cancers13133329)
Supplement: Supplementary file 1 [file cancers-13-03329-s001.zip]

Archive with 1 entries (1 files):
- cancers-1271595-supplementary.pdf
